# Supplementary material for: Dipyridylmethane Ethers as Ligands for Luminescent Ir Complexes
Source: Molecules. 2021 Nov 26;26(23):7161. doi: 10.3390/molecules26237161 (PMC8659258; doi:10.3390/molecules26237161)
Supplement: Supplementary file 1 [file molecules-26-07161-s001.zip]

Archive with 1 entries (1 files):
- molecules-1448681-supplementary.pdf
